# Supplementary material for: Intestinal subepithelial myofibroblasts in inflammatory bowel disease: fibroblast heterogeneity, fibrosis, and therapeutic targeting
Source: Front Med (Lausanne). 2026 Jun 24;13:1808431. doi: 10.3389/fmed.2026.1808431 (PMC13341552; doi:10.3389/fmed.2026.1808431)
Supplement: Supplementary file 1 [file Table_1.XLSX]

## Sheet: Sheet1
Functional domain	Homeostasis (healthy gut)	IBD (chronic inflammation)	Key mediators / pathways	Representative evidence (examples)	Translational implication	Reference
Tissue repair & epithelial restitution	Coordinate rapid restitution after injury by remodeling provisional ECM and providing paracrine cues that support re-epithelialization and barrier reconstitution.	Persistent activation → prolonged matrix deposition, impaired “switch-off,” and maladaptive repair favoring scarring/stricture.	TGF-β (dose/context dependent), EGFR ligands, wound-healing cytokines; balance of MMPs/TIMPs.	Chronic stromal activation programs in IBD are enriched for injury-response modules and correlate with refractory disease behavior.	Therapeutic goal: promote “quality healing” (restore repair programs while ensuring myofibroblast resolution).	Shoshkes-Carmel M et al.,2018[21]
ECM production & mechanical remodeling	Basal production of collagen/laminin/fibronectin supports crypt–villus architecture; controlled remodeling maintains compliance.	Excess collagen I/III and fibronectin → stiff ECM; mechanotransduction sustains fibrogenic state even when inflammation wanes.	TGF-β/SMAD; integrin–FAK; YAP/TAZ mechanosensing; TIMP-biased remodeling.	Fibrosis can become partially autonomous once ECM stiffness and stromal activation loops are established (concept supported by human stricturing biology).	Combine anti-inflammatory therapy with anti-fibrotic/mechanomodulatory strategies.	West NR et al.,2017[39]
Stem-cell niche support & epithelial–mesenchymal signaling	Subepithelial stromal networks provide essential niche ligands (WNTs and related cues) that sustain crypt stem cell renewal and epithelial turnover.	Dysregulated niche signaling may skew toward aberrant regeneration, maladaptive remodeling, and epithelial plasticity programs under chronic cytokine stress.	WNT ligands; stromal niche factors; injury-induced epithelial–stromal feedback.	FOXL1+ subepithelial telocytes are a key WNT source required for crypt maintenance.	Targeting “pathologic niche” signals while sparing homeostatic niche is central to precision anti-fibrotic design.	Venkatesh M et al.,2014[23]
Immune modulation & tolerance	Stromal cells help maintain immune homeostasis by shaping local cytokine tone, supporting regulatory programs, and limiting excessive leukocyte recruitment.	Shift to pro-inflammatory stromal phenotype → chemokine secretion that recruits/retains myeloid and T cells, fueling chronicity.	Chemokines (CCL2, CXCL8/IL-8, CXCL9/10/11), adhesion molecules (VCAM-1), NF-κB/JAK-STAT.	An OSM-driven stromal inflammatory program predicts anti-TNF non-response; OSM potently activates stromal cells and amplifies leukocyte-recruiting chemokines.	In anti-TNF–refractory IBD, stromal-directed approaches (e.g., OSM–OSMR axis, JAK/STAT) may be needed.	Danese S et al.,2006[66]
Cytokine integration hub (immune → stroma)	Respond to acute cytokine cues to coordinate repair, then return toward quiescence.	Continuous exposure to TNF, IL-1β, IL-6-family cytokines and IL-17/IL-23–driven inflammation → persistent activation and fibrogenesis.	TNF; IL-17A; IL-6-family cytokines (OSM/IL-11); TGF-β; STAT3.	Anti-TNF antibodies can directly modulate Crohn’s disease myofibroblasts (migration, MMP/TIMP balance, apoptosis susceptibility), supporting a direct stromal component of response.	Supports rationale for dual-action regimens: immune suppression plus direct stromal/fibrosis modulation.	Di Sabatino et al.,2007[93]
Microbiome–metabolite sensing	Microbial metabolites support barrier and homeostatic tone; stromal/epithelial sensors integrate metabolite signals to restrain inflammation.	Dysbiosis may reduce protective metabolites and increase microbial ligands that activate stromal inflammatory signaling.	PXR signaling; TLR pathways; metabolite-regulated barrier genes.	Microbial indole metabolite indole-3-propionic acid signals via PXR (with TLR4 interplay) to strengthen barrier and suppress inflammatory tone.	Diet/microbiome interventions could be adjunctive to keep stroma in a reparative, non-fibrogenic state.	Sandborn WJ et al.,2017[94]
Angiogenesis & vascular remodeling	Promote physiologic angiogenesis during healing and maintain mucosal microvasculature integrity.	Pathologic angiogenesis → leaky, tortuous vessels that sustain leukocyte trafficking and chronic inflammation; may also contribute to vascular changes within strictures.	VEGF and angiogenic mediators; inflammatory angiogenesis coupling.	Angiogenesis is mechanistically intertwined with chronic intestinal inflammation and may perpetuate disease.	Anti-angiogenic modulation must balance healing vs inflammatory neovascularization.	Loftus EV Jr et al.,2023[95]
