# Supplementary material for: Intestinal subepithelial myofibroblasts in inflammatory bowel disease: fibroblast heterogeneity, fibrosis, and therapeutic targeting
Source: Front Med (Lausanne). 2026 Jun 24;13:1808431. doi: 10.3389/fmed.2026.1808431 (PMC13341552; doi:10.3389/fmed.2026.1808431)
Supplement: Supplementary file 2 [file Table_2.XLSX]

## Sheet: Sheet1
Therapeutic class / pathway	Example agents	Proposed mechanism relevant to ISEMFs/fibrosis	Evidence base (selected PubMed-indexed examples)	Clinical status in IBD	Key limitations / notes	Reference
TGF-β pathway modulation (direct/indirect)	Anti–TGF-β strategies (conceptual); SMAD7 antisense (mongersen); upstream activation blockade (integrin-mediated TGF-β activation: concept)	Reduce SMAD-driven collagen transcription; re-balance ECM turnover and myofibroblast differentiation programs.	Mongersen improved clinical outcomes in phase 2 Crohn’s (proof-of-concept for gut-targeted TGF-β pathway modulation).	Mongersen program discontinued after later-stage failure; TGF-β targeting remains an active concept.	Systemic TGF-β blockade risks immune dysregulation; localized delivery is critical.	D'Haens G et al.,2022[96]
Broad anti-fibrotic small molecules	Pirfenidone	Inhibits fibroblast proliferation and TGF-β signaling; reduces collagen production and myofibroblast features.	Oral pirfenidone reduced fibrosis in a murine colitis model and inhibited TGF-β signaling.	Not approved for IBD fibrosis; off-label interest/preclinical rationale.	Translational gap: endpoints for IBD strictures, dosing, and long-term safety in IBD populations.	Ferrante M et al.,2022[97]
IL-23 pathway inhibition (Th17 axis upstream)	Risankizumab (p19); other IL-23p19 agents	Decreases IL-23–driven inflammatory circuits that sustain stromal activation; may indirectly reduce profibrotic signaling in the mucosa.	Phase 3 induction (ADVANCE/MOTIVATE) and maintenance (FORTIFY) trials demonstrate efficacy in Crohn’s (inflammation control), enabling assessment of longer-term complication modification.	Approved/advanced for Crohn’s; fibrosis-specific endpoints still evolving.	Anti-fibrotic benefit likely indirect; stricturing cohorts and imaging endpoints needed.	Feagan BG et al.,2017[69]
IL-17A blockade (downstream Th17)	Secukinumab	Theoretical reduction in IL-17–driven stromal activation; however IL-17 supports barrier defense.	Randomized trial in Crohn’s showed unexpected lack of benefit and safety concerns, highlighting IL-17’s protective roles in gut.	Not used for Crohn’s; generally avoided.	Demonstrates that “anti-fibrotic by cytokine neutralization” can backfire if barrier immunity is compromised.	Hueber W et al.,2012[98]
JAK inhibitors (multi-cytokine signal blockade)	Tofacitinib (pan-JAK; UC), Upadacitinib (JAK1; Crohn’s)	Suppresses signaling downstream of multiple cytokines relevant to stromal activation (IL-6-family, OSM/IL-11; interferons), potentially reducing chemokine programs and survival of activated myofibroblasts.	NEJM UC trials show tofacitinib efficacy; NEJM Crohn’s trials show upadacitinib induction/maintenance benefit—both support durable inflammation suppression and potential secondary impact on fibrostenosis risk.	Tofacitinib approved for UC; upadacitinib approved/late-stage for Crohn’s (region-dependent).	Long-term effects on strictures/fibrosis require dedicated endpoints; safety monitoring (infection, thrombosis risk) is essential.	Monteleone G et al.,2015[99]
Anti-TNF agents (immune + direct stromal effects)	Infliximab, adalimumab	Reduce inflammatory drive; may also directly alter myofibroblast behavior (MMP/TIMP balance, migration, apoptosis susceptibility).	Anti-TNF antibodies can functionally modulate Crohn’s disease myofibroblasts ex vivo/in vitro.	Standard of care for IBD inflammation; limited for established strictures.	Often insufficient once fibrosis is advanced; may need combination with anti-fibrotics.	Li G et al.,2016[100]
Stromal inflammatory module targeting	OSM–OSMR axis (conceptual), downstream blockade (e.g., JAK/STAT approaches)	Reduce stromal chemokine/adhesion programs that sustain leukocyte retention and chronic activation.	OSM abundance predicts anti-TNF non-response; OSM drives a stromal inflammatory state in IBD.	Not yet standard; target validation supports drug development interest.	Requires careful patient stratification (biomarker-guided therapy).	Costello SP et al.,2019[72]
Cell therapy (immunomodulatory + pro-repair secretome)	Darvadstrocel (Cx601) for perianal Crohn’s; other MSC products under study	MSC secretome may reduce inflammatory cytokines and influence matrix remodeling; potential indirect effects on activated stromal cells in fistula tracts.	Phase 3 trial showed Cx601 efficacy for complex perianal fistulas in Crohn’s.	Approved in some regions for perianal fistulizing Crohn’s.	Luminal fibrosis/stricture impact unclear; engraftment vs paracrine effects remain debated.	Paramsothy S et al.,2017[62]
Microbiome-based interventions	FMT (UC); diet/high-fiber strategies (adjunct)	Modify luminal ecology → increase beneficial metabolites and reduce pro-inflammatory triggers that sustain stromal activation.	Randomized trials show FMT can induce UC remission (short-term), supporting a tractable lever on mucosal inflammatory tone.	Investigational/adjunct; protocols heterogeneous.	Standardization (donor, dosing, delivery) and durability remain key challenges.	Panés J et al.,2016[67]
